# Supplementary material for: Prevalence and Screening Tools of Intimate Partner Violence Among Pregnant and Postpartum Women: A Systematic Review and Meta-Analysis
Source: Eur J Investig Health Psychol Educ. 2025 Aug 15;15(8):161. doi: 10.3390/ejihpe15080161 (PMC12385551; doi:10.3390/ejihpe15080161)
Supplement: Supplementary file 1 [file ejihpe-15-00161-s001.zip]

Archive with 2 entries (2 files):
- ejihpe-3703202-supplementary-edited.pdf
- PRISMA_2020_checklist-edited.pdf
